# Supplementary material for: Veterinarians’ Perspectives on the Antimicrobial Resistance (AMR) Dashboard: A Survey of Needs and Preferences to Inform Development
Source: Vet Sci. 2025 Sep 28;12(10):940. doi: 10.3390/vetsci12100940 (PMC12568220; doi:10.3390/vetsci12100940)
Supplement: Supplementary file 1 [file vetsci-12-00940-s001.zip]

Archive with 1 entries (1 files):
- vetsci-3850561-supplementary.pdf
